# Supplementary material for: Infection by and genotype characteristics of Enterocytozoon bieneusi in HIV/AIDS patients from Guangxi Zhuang autonomous region, China
Source: BMC Infect Dis. 2017 Oct 13;17:684. doi: 10.1186/s12879-017-2787-9 (PMC5640944; doi:10.1186/s12879-017-2787-9)
Supplement: Additional file 1: — The data of unique nucleotide sequences. (TXT 1 kb) [file 12879_2017_2787_MOESM1_ESM.txt]

>Enterocytozoon bieneusi strain 458 small subunit ribosomal RNA gene, partial sequence; internal transcribed spacer, complete
sequence; and large subunit ribosomal RNA gene, partial sequence.
 1 agataaagta caagtcgtaa caaggtttca gttggagaac cagctgaagg atcattttca
       61 gtttttgggg tgtgggtatc ggaatgtgtg gtaggtgatg cgtgtgtgta tgggggatgc
      121 cgaggggacc agcggtgcgg tggtatgtgt aggcgtgaga gtgtatctgt aagggtgagg
      181 gatgtgggtg cagcgagctg gaggtggttc catgtggaat agtgggattg gtacgtgatg
      241 gttggatggg ggaatgatgt gtgtatgggt gaggaaaatc ggaggttgcg gtgcgagcgg
      301 cagtagggtg ccatcaagaa gtgtttttgg aaatatccct aatacaggat cacttggatc
      361 cgtcggcgat ga
>Enterocytozoon bieneusi strain 456 small subunit ribosomal RNA gene, partial sequence; internal transcribed spacer, complete
 sequence; and large subunit ribosomal RNA gene, partial sequence.
1 gctctgaata tctatggcta gataaagtac aagtcgtaac aaggtttcag ttggagaacc
       61 agctgaagga tcattttcag tttttggggt gtgggtatcg gaatgtgtgg taggtgatgc
      121 gtgtgtgtat gggggatgcc gaggggacca gcggtgcggt ggtgtgtgta ggcgtgagag
      181 tgtatctgta agggtgaggg atgtgggtgc agcgagctag aggtggttcc atgtggaata
      241 gtgggattgg tacgtgatgg ttggatgggg gaatgatgtg tgtatgggtg aggaaaatcg
      301 gaggttgcgg tgcgagcggc agtagggtgc catcaagagg tgtgtttgga aatatcccta
      361 atacaggatc acttggatcc gtcggg
>Enterocytozoon bieneusi strain 25 small subunit ribosomal RNA gene,partial sequence; internal transcribed spacer, complete sequence;
 and large subunit ribosomal RNA gene, partial sequence.
 1 ttgctctgga aatactatgg ctagataaag tacaagtcgt aacaaggttt cagttggaga
       61 accagctgaa ggatcatttt cagtttttgg ggtgtgggta tcggaatgtg tggtaggtga
      121 tgtgtgtgtg tatgggggat gccgagggga ccagcggtgc ggtggtgtgt gtaggcgtga
      181 gagtgtatct gtaagggtga gggatgtggg tgcagcgagc tagaggtggt tccatgtgga
      241 atagtgggat tggtacgtga tggttggatg ggggaatgat gtgtgtatgg gtaaggaaaa
      301 tcggaggttg cggtgcgagc ggcagtaggg tgccatcaag aggtgtattt gaaatcc
